# Supplementary material for: Developing and Testing Molecular Markers in Cannabis sativa (Hemp) for Their Use in Variety and Dioecy Assessments
Source: Plants (Basel). 2021 Oct 14;10(10):2174. doi: 10.3390/plants10102174 (PMC8540786; doi:10.3390/plants10102174)
Supplement: Supplementary file 1 [file plants-10-02174-s001.zip]

Archive with 3 entries (3 files):
- Supplementary figure S1 DeltaK.pdf
- Supplementary figure S2 UPGMA.pdf
- Supplementary Tables.xlsx
