# Supplementary material for: Developing and Testing Molecular Markers in Cannabis sativa (Hemp) for Their Use in Variety and Dioecy Assessments
Source: Plants (Basel). 2021 Oct 14;10(10):2174. doi: 10.3390/plants10102174 (PMC8540786; doi:10.3390/plants10102174)
Supplement: Supplementary file 1 [file plants-10-02174-s001.zip › Supplementary Tables.xlsx]

## Sheet: Supplemenary Table 1
Supplementary Table 1: Detailed SSR profile information of the 104 samples
	SSR_6-3		SSR_2-2		SSR_X-1		SSR_4-2		SSR_2-3		SSR_7-3		SSR_3-3		SSR_2-1		SSR_4-1		SSR_8-2		SSR_5-2		SSR_6-1		SSR_X-3		SSR_1-4		SSR_3-1		SSR_8-4		SSR_9-4		SSR_1-1		SSR_5-5		SSR_6-4
ITA1-1	D	D	B	C	G	H	A	G	I	I	N	P	I	L	B	B	A	H	L	L	A	G	K	K	F	F	B	D	B	F	L	N	C	E	G	G	B	B	A	C
ITA1-2	D	D	B	C	F	F	B	G	I	U	O	P	A	L	B	B	H	K	L	M	c	c	c	c	O	P	B	D	F	F	J	N	D	D	E	J	B	B	A	C
ITA1-3	D	D	D	E	G	H	G	G	I	I	A	F	A	L	B	B	H	H	K	N	c	c	D	D	N	T	B	B	F	J	J	N	D	E	J	J	B	B	B	C
ITA1-4	C	D	B	B	G	I	G	H	V	V	M	Q	B	I	B	B	H	K	D	O	A	A	D	D	E	N	D	D	G	L	L	L	E	J	G	G	B	B	A	B
ITA1-5	B	D	B	D	G	J	G	H	I	S	A	I	A	I	B	B	A	A	N	N	O	O	D	D	L	M	D	D	F	F	J	J	D	D	G	G	B	B	A	B
ITA1-6	D	D	C	C	G	J	A	B	I	I	A	G	A	K	B	B	H	H	D	L	A	A	C	C	F	F	D	D	F	L	H	L	D	J	H	H	B	B	A	C
ITA1-7	D	D	C	D	H	J	A	H	I	I	F	P	C	M	B	B	A	H	C	N	A	A	F	F	R	S	A	D	B	B	L	L	D	J	G	G	B	B	B	C
ITA1-8	D	D	C	E	F	G	A	G	F	F	A	G	A	L	B	B	c	c	c	c	c	c	c	c	c	c	B	D	F	H	H	J	D	D	G	G	B	B	B	B
ITA1-9	B	C	C	C	F	G	A	G	I	I	A	I	A	L	B	B	A	H	I	L	A	A	D	E	F	F	B	D	G	J	G	G	J	M	G	H	B	B	B	C
ITA1-10	D	D	B	B	G	G	G	G	H	K	A	G	A	L	B	B	A	A	E	L	A	A	C	F	M	N	D	F	F	F	J	N	C	D	G	G	B	B	A	C
ITA2-1	D	D	B	E	G	I	A	B	I	I	N	P	A	K	B	B	A	A	D	L	A	A	D	D	N	S	B	C	F	F	I	J	D	J	G	G	B	B	A	C
ITA2-2	D	D	B	E	F	F	A	A	U	U	F	P	A	A	B	B	A	E	L	N	E	E	D	D	F	U	C	D	J	J	L	L	c	c	c	c	c	c	c	c
ITA2-3	D	D	B	C	F	K	A	A	I	V	G	P	A	J	B	B	H	H	D	L	B	B	c	c	O	O	D	D	L	L	H	I	c	c	c	c	c	c	c	c
ITA2-4	D	D	B	E	F	F	c	c	K	K	A	G	A	K	B	B	c	c	c	c	A	A	c	c	c	c	D	D	c	c	H	H	C	D	c	c	B	B	A	A
ITA2-5	D	D	B	F	G	J	B	B	H	I	N	P	A	K	C	F	c	c	K	L	A	A	c	c	O	T	D	D	F	F	H	J	D	E	H	H	B	B	A	A
ITA2-6	C	D	B	E	G	J	A	A	U	U	A	M	D	M	B	B	H	H	C	K	A	A	D	H	F	F	c	c	c	c	c	c	c	c	c	c	c	c	c	c
ITA2-7	D	D	B	C	J	O	B	B	I	I	A	G	B	D	B	B	A	E	D	J	c	c	D	H	F	M	D	D	c	c	L	L	C	D	E	E	B	B	B	C
ITA2-8	D	D	B	E	G	H	A	A	I	W	A	P	L	L	B	B	A	A	J	N	A	A	D	H	D	M	C	D	F	F	N	N	C	C	J	J	B	B	A	B
ITA2-9	D	D	B	C	G	G	A	A	I	K	I	P	I	K	B	B	A	A	D	K	B	S	F	F	U	V	B	C	c	c	H	H	c	c	M	M	c	c	c	c
ITA3-1	B	D	D	F	F	F	A	A	I	N	P	P	M	T	D	G	B	B	J	P	c	c	D	D	F	F	D	F	F	F	F	K	D	D	G	G	B	B	B	B
ITA3-2	B	D	E	G	G	G	C	C	F	I	B	B	K	K	C	C	A	A	D	O	C	C	E	G	J	M	C	D	D	D	F	K	B	D	A	G	H	H	B	B
ITA3-3	B	D	D	E	P	P	E	F	C	I	N	O	N	N	D	D	B	B	D	K	G	G	D	D	J	K	C	D	K	K	F	J	C	D	F	F	E	E	A	A
ITA3-4	D	E	D	D	F	H	D	D	I	I	Q	Q	G	M	D	D	B	B	D	N	R	R	D	D	H	Q	B	D	D	F	F	O	D	D	c	c	C	G	A	B
ITA3-5	B	D	D	E	F	H	I	I	K	K	I	Q	M	T	D	D	A	A	D	D	C	C	E	E	J	Q	D	D	H	M	L	L	P	Q	G	G	c	c	A	B
ITA3-6	D	D	C	G	K	K	B	F	F	K	B	B	M	N	C	C	F	I	G	J	c	c	C	D	J	M	B	D	D	D	F	K	D	E	G	K	C	C	A	A
ITA3-7	C	D	D	D	A	F	B	B	U	U	Q	Q	M	N	C	C	I	I	D	N	c	c	c	c	J	R	C	C	A	D	H	M	B	D	G	G	G	G	A	A
ITA3-8	D	F	D	D	B	F	G	J	I	N	G	Q	G	K	C	C	G	G	D	N	c	c	G	G	H	J	D	D	F	F	H	I	B	D	G	G	C	C	A	A
ITA3-9	B	D	D	D	E	J	B	B	F	I	G	Q	M	M	C	C	A	A	K	O	J	J	B	C	D	M	D	D	H	H	H	J	B	D	B	G	C	C	A	A
ITA3-10	D	F	E	F	H	I	C	I	V	V	E	I	M	N	C	C	A	I	D	L	C	E	I	I	E	N	D	D	A	K	H	L	B	D	G	G	C	C	A	C
HUN1-1	D	D	E	E	K	K	G	G	Q	Q	L	M	K	K	B	B	A	A	B	C	P	P	L	L	R	S	D	F	A	A	G	L	D	E	F	F	B	B	A	B
HUN1-2	D	D	B	B	J	K	B	B	G	J	G	H	M	M	B	B	A	H	C	C	D	P	D	J	J	R	D	E	J	L	H	H	D	N	E	F	B	B	B	B
HUN1-3	D	D	B	C	L	L	G	G	F	G	F	G	M	M	B	B	A	A	C	K	P	P	H	J	Q	R	D	F	J	L	H	H	C	H	E	G	B	B	A	B
HUN1-4	D	D	B	E	G	G	F	F	J	Q	G	H	N	N	C	C	A	A	C	K	D	P	C	L	F	F	D	F	J	J	H	H	E	E	F	F	B	B	B	B
HUN1-5	D	D	B	B	C	N	A	A	H	J	G	L	A	A	B	B	A	A	C	G	P	P	D	L	R	S	D	D	J	L	H	I	H	H	N	N	D	D	A	B
HUN1-6	D	D	B	B	V	W	A	B	H	J	A	K	N	N	B	B	A	A	C	C	E	E	D	H	c	c	D	D	J	J	H	H	E	E	E	E	D	D	A	A
HUN1-7	D	D	B	E	K	K	c	c	G	J	A	G	P	P	B	B	A	A	C	K	P	P	G	H	R	S	D	D	J	J	H	H	C	H	E	F	D	D	A	B
HUN1-8	D	D	B	B	c	c	c	c	E	J	L	L	A	A	B	B	c	c	c	c	c	c	c	c	c	c	c	c	c	c	c	c	E	E	B	E	B	B	A	A
HUN1-9	D	D	B	E	D	D	A	A	J	Q	H	H	A	A	B	B	A	A	G	K	J	P	C	H	R	S	F	F	L	L	H	H	c	c	c	c	c	c	c	c
HUN1-10	D	D	C	C	L	L	A	A	F	Q	L	O	A	A	B	F	A	A	C	G	D	E	C	C	S	T	D	E	L	L	H	I	E	E	c	c	D	D	A	A
HUN1-11	A	D	C	C	D	D	A	B	G	J	I	L	A	A	B	D	A	A	C	K	E	F	c	c	R	S	D	E	E	J	K	K	c	c	P	P	c	c	c	c
HUN2-1	A	B	B	B	G	G	A	A	G	R	H	H	A	L	B	B	A	A	E	E	T	U	C	C	I	S	B	D	I	J	L	L	E	M	D	D	D	D	A	B
HUN2-2	C	D	B	E	D	H	A	A	D	G	E	F	B	K	B	B	A	A	I	K	D	D	C	H	M	N	D	D	F	M	L	L	c	c	P	R	c	c	c	c
HUN2-3	D	G	B	E	I	I	A	A	E	E	E	K	A	L	B	B	A	A	A	J	D	D	D	D	N	S	D	D	B	J	K	L	C	D	G	Q	B	B	A	B
HUN2-4	D	G	B	B	a	b	A	A	G	L	H	M	A	B	B	B	A	A	K	K	c	c	B	D	N	S	D	D	L	L	H	J	E	L	c	c	B	B	A	B
HUN2-5	C	G	B	C	I	Q	A	A	M	U	G	G	A	J	B	B	A	A	I	L	D	D	D	D	W	X	D	F	c	c	K	K	A	E	D	J	F	F	B	B
HUN2-6	D	D	E	E	I	I	A	A	D	V	G	I	A	K	B	B	H	H	B	E	P	P	C	C	R	S	D	F	I	J	L	L	E	E	Q	Q	B	B	B	B
HUN2-7	B	D	B	B	W	X	A	A	B	H	G	L	A	A	A	E	A	A	E	M	D	D	c	c	R	S	D	E	F	H	E	J	I	L	D	D	D	G	A	B
HUN2-8	D	D	B	B	D	H	A	A	I	I	A	G	L	L	B	B	D	H	C	J	D	D	c	c	N	N	c	c	c	c	c	c	F	L	c	c	B	B	A	B
HUN2-9	D	D	B	E	G	J	E	E	H	V	G	G	A	J	c	c	c	c	c	c	c	c	c	c	c	c	D	F	M	M	B	H	C	C	c	c	B	B	A	B
HUN2-10	B	C	B	E	K	K	E	E	G	H	G	K	O	O	c	c	c	c	c	c	c	c	c	c	c	c	c	c	c	c	c	c	E	L	O	O	B	D	B	B
FIN-1	D	D	A	B	G	G	K	K	H	H	H	I	H	O	B	B	A	A	H	M	K	K	C	C	N	T	B	F	L	N	M	M	F	K	E	E	B	B	A	A
FIN-2	D	D	B	B	K	K	A	B	G	R	K	M	Q	Q	B	B	A	A	J	L	E	E	H	H	V	W	D	E	J	J	F	F	c	c	D	H	B	B	A	A
FIN-3	B	B	B	B	O	Q	E	E	K	M	G	J	Q	S	B	B	C	C	M	M	J	N	F	F	G	T	D	F	H	O	E	E	N	N	D	D	B	B	A	A
FIN-4	D	D	B	C	H	R	c	c	J	T	G	H	M	O	B	B	c	c	H	J	J	Q	F	F	Q	R	D	E	F	L	I	I	N	N	F	F	B	B	A	A
FIN-5	D	D	B	B	O	O	C	C	J	X	D	I	L	O	B	B	A	A	E	J	E	H	F	F	K	K	D	D	E	N	Q	Q	F	F	F	L	B	B	A	A
FIN-6	B	B	B	C	I	N	C	C	J	R	G	L	O	S	B	B	A	A	J	N	G	G	F	H	V	W	D	D	G	O	A	A	G	G	I	M	B	B	A	A
FIN-7	D	D	B	B	G	G	B	B	L	R	H	H	K	Q	B	B	B	B	L	M	I	J	F	F	H	Q	B	D	E	I	L	L	N	N	K	K	B	B	A	A
FIN-8	A	B	A	B	K	L	c	c	H	K	I	K	M	U	B	B	A	A	D	L	G	I	F	F	V	W	D	E	E	L	E	E	c	c	E	G	B	B	A	A
FIN-9	B	D	B	B	c	c	G	G	J	R	H	K	M	O	B	B	B	B	C	J	G	G	F	F	W	W	D	D	O	O	E	J	I	I	E	E	B	B	A	A
FIN-10	A	D	B	C	I	I	B	B	J	S	J	L	S	S	B	B	A	D	L	N	J	L	F	F	V	W	D	F	F	O	M	N	K	K	B	B	B	B	A	A
FIN-11	A	D	B	B	J	K	A	A	M	X	D	J	K	O	B	B	A	A	K	N	I	K	C	G	N	N	D	D	O	O	E	E	G	K	B	B	B	B	A	A
NED-1	B	B	B	B	T	U	A	A	I	Q	F	H	V	V	B	B	A	A	Q	Q	E	E	B	C	U	V	C	D	B	B	G	G	C	L	G	I	A	B	A	A
NED-2	B	B	B	B	U	U	A	A	H	Q	G	I	N	V	B	B	A	A	L	N	J	J	C	F	O	V	D	D	B	B	c	c	L	L	B	C	B	B	A	A
NED-3	c	c	c	c	c	c	c	c	c	c	c	c	c	c	B	B	A	A	M	S	H	H	C	F	V	W	C	C	B	B	G	K	D	K	C	H	B	B	A	A
NED-4	B	C	C	C	E	H	C	C	H	Q	G	K	N	T	B	B	A	A	D	M	J	J	G	G	U	V	D	E	D	D	c	c	c	c	c	c	C	C	A	B
NED-5	B	B	C	C	J	J	B	B	H	J	G	I	W	W	B	B	A	A	N	N	c	c	C	C	V	V	C	D	D	D	c	c	C	C	B	F	C	C	A	A
NED-6	B	B	C	C	I	T	C	C	F	Q	B	I	N	T	B	B	A	A	S	T	J	J	C	G	V	V	C	D	C	C	G	G	D	E	G	H	B	B	A	A
NED-7	B	B	C	C	H	J	c	c	I	J	G	K	N	T	B	B	A	A	L	M	c	c	C	C	V	V	D	D	D	D	J	J	C	C	F	J	B	B	A	B
NED-8	B	B	C	C	T	U	I	I	H	Q	B	I	N	R	B	B	A	A	L	R	c	c	A	C	T	T	C	G	C	C	D	D	P	Q	H	H	C	C	A	A
NED-9	B	B	D	D	E	J	c	c	I	L	I	I	O	W	B	B	A	A	R	R	J	J	B	C	W	W	C	C	A	C	G	G	P	Q	B	C	B	B	A	B
NED-10	B	B	C	C	I	S	B	B	F	I	G	K	K	W	B	B	A	A	M	R	J	J	G	G	V	V	D	D	C	C	D	G	P	Q	B	C	C	C	A	A
NED-11	B	B	C	C	H	J	A	I	H	H	B	G	R	R	B	B	A	A	L	R	J	J	G	G	V	V	D	D	D	D	G	G	Q	Q	C	C	C	C	A	A
NED-12	B	C	C	C	T	T	C	C	H	I	G	K	R	W	B	B	A	A	M	R	c	c	A	B	W	W	D	D	C	D	D	K	E	E	C	I	C	C	A	A
NED-13	B	D	C	C	H	H	C	C	H	Q	H	I	J	T	B	B	A	A	C	R	J	J	B	B	W	W	C	G	C	C	G	J	c	c	H	H	C	C	A	A
POL-1	B	B	B	C	Y	Z	A	A	I	I	F	G	J	K	B	B	A	A	L	Q	D	D	C	C	U	X	D	H	D	D	F	F	E	G	E	F	B	B	A	A
POL-2	A	D	B	B	I	I	A	A	U	U	G	H	A	E	B	B	A	A	C	C	c	c	A	B	c	c	B	D	D	E	D	D	M	M	c	c	B	B	A	B
POL-3	B	D	B	B	H	J	A	B	I	V	F	H	E	J	B	B	A	A	C	L	D	D	B	B	c	c	D	H	D	G	D	D	G	G	c	c	B	B	A	B
POL-4	A	B	B	B	I	I	A	A	I	V	F	H	M	M	B	B	A	A	C	S	c	c	B	B	U	U	D	D	L	L	N	N	D	F	c	c	A	A	A	A
POL-5	B	D	B	B	I	I	A	B	V	V	G	H	A	K	B	B	A	I	C	Q	D	D	B	B	W	W	B	E	E	H	P	P	C	E	E	F	B	B	A	A
POL-6	B	D	B	B	Y	Z	A	A	R	R	G	H	A	O	B	B	A	I	C	Q	B	B	H	H	C	V	B	D	D	E	G	G	G	G	c	c	B	B	A	A
POL-7	B	D	B	C	I	I	A	A	I	I	H	I	J	N	C	C	c	c	C	I	c	c	K	K	T	U	B	D	D	M	K	K	F	M	F	F	B	B	A	A
POL-8	A	D	B	B	I	I	c	c	R	R	F	H	E	E	B	B	A	J	C	C	B	D	B	B	U	V	D	E	H	L	F	F	G	O	F	F	B	B	A	A
FRA1-1	D	D	B	B	M	S	B	B	I	S	H	H	A	J	B	B	A	A	C	M	B	H	M	M	T	U	c	c	c	c	c	c	M	M	c	c	B	B	A	A
FRA1-2	B	D	B	B	S	S	B	B	I	V	D	H	L	O	C	C	A	A	C	N	I	M	N	N	c	c	B	C	F	F	G	G	D	D	G	G	B	B	A	A
FRA1-3	A	C	B	B	M	M	B	B	M	V	D	I	J	M	B	F	A	A	M	Q	M	M	F	F	X	Y	D	D	F	G	G	G	c	c	E	M	c	c	c	c
FRA1-4	B	D	B	B	J	T	A	A	H	I	H	H	A	O	B	B	A	A	C	D	L	L	G	G	F	R	c	c	c	c	c	c	D	F	c	c	B	B	A	A
FRA1-5	B	B	B	B	T	T	A	A	H	I	G	H	E	L	B	B	c	c	D	M	H	H	c	c	c	c	B	D	D	L	G	J	c	c	E	E	c	c	c	c
FRA1-6	B	C	B	C	J	J	A	A	I	P	D	I	I	L	B	B	c	c	c	c	c	c	c	c	c	c	B	D	c	c	D	G	c	c	c	c	c	c	c	c
FRA1-7	A	C	B	B	K	T	c	c	I	O	C	F	A	L	B	B	A	A	D	M	L	L	c	c	P	Q	D	E	L	M	G	G	D	D	F	F	B	B	A	A
FRA1-8	B	B	B	E	I	I	A	A	M	M	G	H	A	O	B	B	c	c	D	K	B	M	c	c	U	U	c	c	c	c	c	c	H	H	D	D	A	B	B	B
FRA1-9	A	D	B	B	K	K	B	B	H	I	C	G	A	E	B	B	c	c	D	M	J	J	c	c	W	W	c	c	c	c	c	c	F	M	c	c	B	B	A	A
FRA1-10	B	D	B	E	S	S	A	A	G	G	H	M	I	V	C	C	A	A	M	P	B	I	B	B	c	c	c	c	c	c	c	c	F	M	G	G	B	B	A	A
FRA2-1	A	D	B	B	K	M	A	A	M	M	G	H	A	O	F	F	c	c	G	O	M	M	c	c	P	Q	D	D	c	c	L	L	E	M	c	c	B	B	A	B
FRA2-2	C	D	B	C	S	T	A	A	H	T	G	I	B	O	B	B	A	I	B	K	F	L	F	F	R	S	D	D	D	H	J	J	F	N	I	N	B	B	B	B
FRA2-3	A	D	B	B	c	c	c	c	c	c	c	c	c	c	B	B	H	H	C	J	B	E	F	F	E	E	D	E	J	L	J	J	E	O	c	c	A	B	A	A
FRA2-4	C	D	B	B	J	K	B	B	E	I	H	I	E	E	C	C	A	A	C	C	F	F	C	H	c	c	D	D	I	J	K	K	M	N	E	E	B	B	A	A
FRA2-5	A	B	B	B	c	c	A	A	H	M	C	F	E	L	B	B	H	H	E	G	F	M	J	J	U	V	B	F	L	L	I	J	C	D	c	c	B	B	B	B
FRA2-6	B	C	B	B	H	H	B	B	G	H	A	J	J	J	B	B	A	I	J	M	D	H	G	G	A	N	D	D	E	J	G	G	c	c	c	c	c	c	c	c
FRA2-7	B	D	B	E	T	T	A	B	M	Q	D	D	E	E	B	F	A	A	M	M	B	B	J	J	c	c	D	D	D	L	J	J	D	D	H	H	A	A	A	A
FRA2-8	D	D	B	C	M	M	F	F	G	I	F	H	J	L	B	B	A	H	J	M	F	F	J	J	c	c	D	E	B	L	C	F	E	F	N	N	B	B	A	B
FRA2-9	C	D	B	B	K	K	B	B	H	K	I	I	E	E	B	B	A	A	F	J	B	D	J	J	X	Y	c	c	c	c	c	c	F	M	c	c	A	A	A	B
FRA3-1	D	D	B	B	T	T	c	c	H	J	G	H	K	K	C	C	c	c	c	c	c	c	c	c	c	c	D	D	c	c	c	c	D	N	F	F	B	B	A	B
FRA3-2	B	C	B	B	H	H	B	B	A	I	H	H	B	E	C	C	c	c	c	c	c	c	c	c	c	c	B	D	D	J	F	K	G	O	F	F	B	B	A	A
FRA3-3	A	B	B	B	H	I	c	c	I	I	G	H	E	F	C	C	I	I	C	D	H	H	G	H	B	B	D	D	c	c	F	K	D	N	F	F	A	B	A	B
Alleles
	SSR_6-3		SSR_2-2		SSR_X-1		SSR_4-2		SSR_2-3		SSR_7-3		SSR_3-3		SSR_2-1		SSR_4-1		SSR_8-2		SSR_5-2		SSR_6-1		SSR_X-3		SSR_1-4		SSR_3-1		SSR_8-4		SSR_9-4		SSR_1-1		SSR_5-5		SSR_6-4
A	179		254		367		234		356		236		250		243		237		181		252		203		280		189		300		280		112		176		275		171
B	182		257		379		236		358		240		252		245		239		185		254		206		282		192		303		283		116		178		277		173
C	185		260		389		238		362		244		254		247		241		187		256		209		288		195		304		286		124		180		279		175
D	188		263		391		240		364		246		256		249		245		189		258		212		290		198		306		289		126		182		281
E	191		266		393		242		366		252		262		251		249		191		260		215		292		201		309		292		128		184		285
F	194		269		395		244		368		254		264		257		251		192		262		218		294		204		312		295		130		186		287
G	200		275		397		246		370		256		266		261		257		193		264		221		296		207		315		298		132		188		289
H					399		248		372		258		268				261		195		266		224		300		222		318		301		134		190		291
I					401		250		374		260		270				263		197		268		227		302				321		304		136		192
J					403		252		376		262		272				267		199		270		230		304				324		307		138		194
K					405		254		378		264		274				271		201		272		233		306				325		310		140		196
L					407				380		266		276						203		274		236		308				327		313		142		198
M					409				382		268		278						205		276		266		310				330		316		144		200
N					411				383		270		280						207		280		276		312				333		319		146		204
O					413				384		272		282						209		282				314				336		322		150		208
P					415				386		274		283						211		284				316						325		154		210
Q					419				388		276		284						215		290				318						328		156		214
R					423				390				286						217		292				320										224
S					429				392				288						221		294				322
T					431				393				289						223		298				324
U					433				394				290								300				326
V					437				396				294												328
W					439				398				295												330
X					441				410																332
Y					443																				334
Z					445
a					449
b					451
c = missing data

## Sheet: Supplementary Table 2
Supplementary Table 2: Genetic Similarity Matrix
	ITA1-1	ITA1-2	ITA1-3	ITA1-4	ITA1-5	ITA1-6	ITA1-7	ITA1-8	ITA1-9	ITA1-10	ITA2-1	ITA2-2	ITA2-3	ITA2-4	ITA2-5	ITA2-6	ITA2-7	ITA2-8	ITA2-9	ITA3-1	ITA3-2	ITA3-3	ITA3-4	ITA3-5	ITA3-6	ITA3-7	ITA3-8	ITA3-9	ITA3-10	HUN1-1	HUN1-2	HUN1-3	HUN1-4	HUN1-5	HUN1-6	HUN1-7	HUN1-8	HUN1-9	HUN1-10	HUN1-11	HUN2-1	HUN2-2	HUN2-3	HUN2-4	HUN2-5	HUN2-6	HUN2-7	HUN2-8	HUN2-9
ITA1-1
ITA1-2	0.906015
ITA1-3	0.889286	0.894737
ITA1-4	0.883721	0.845865	0.860714
ITA1-5	0.883721	0.87594	0.903571	0.887043
ITA1-6	0.903654	0.890977	0.875	0.880399	0.887043
ITA1-7	0.89701	0.853383	0.875	0.86711	0.887043	0.893688
ITA1-8	0.885714	0.9	0.914286	0.857143	0.904762	0.904762	0.866667
ITA1-9	0.89701	0.87218	0.882143	0.873754	0.887043	0.900332	0.873754	0.904762
ITA1-10	0.906977	0.898496	0.892857	0.870432	0.910299	0.903654	0.863787	0.919048	0.877076
ITA2-1	0.903654	0.890977	0.889286	0.880399	0.893688	0.913621	0.880399	0.890476	0.880399	0.903654
ITA2-2	0.890196	0.881818	0.880342	0.862745	0.882353	0.886275	0.886275	0.884146	0.890196	0.87451	0.901961
ITA2-3	0.887967	0.904545	0.85	0.875519	0.863071	0.925311	0.875519	0.890244	0.883817	0.875519	0.892116	0.896266
ITA2-4	0.877005	0.89759	0.873494	0.882353	0.898396	0.935829	0.86631	0.927711	0.877005	0.941176	0.903743	0.924528	0.918239
ITA2-5	0.887681	0.894118	0.87451	0.855072	0.887681	0.916667	0.855072	0.866667	0.851449	0.894928	0.90942	0.869565	0.886957	0.903743
ITA2-6	0.888372	0.855556	0.891753	0.893023	0.874419	0.906977	0.883721	0.887097	0.893023	0.874419	0.888372	0.897674	0.870647	0.910448	0.873684
ITA2-7	0.879245	0.868526	0.860377	0.864151	0.890566	0.909434	0.875472	0.882051	0.864151	0.879245	0.867925	0.890411	0.882927	0.903614	0.858333	0.891753
ITA2-8	0.910299	0.879699	0.903571	0.86711	0.906977	0.880399	0.880399	0.895238	0.873754	0.903654	0.900332	0.905882	0.875519	0.914439	0.876812	0.906977	0.898113
ITA2-9	0.895349	0.856502	0.864979	0.860465	0.875969	0.891473	0.872093	0.88024	0.868217	0.868217	0.903775	0.883333	0.89823	0.893082	0.875536	0.869767	0.869198	0.883721
ITA3-1	0.860714	0.849624	0.857143	0.839286	0.882143	0.860714	0.875	0.871429	0.860714	0.85	0.860714	0.871795	0.859091	0.849398	0.858824	0.860825	0.864151	0.875	0.843882
ITA3-2	0.833887	0.815789	0.835714	0.843854	0.870432	0.850498	0.843854	0.861905	0.843854	0.847176	0.863787	0.858824	0.850622	0.860963	0.851449	0.846512	0.849057	0.863787	0.864341	0.864286
ITA3-3	0.840532	0.834586	0.85	0.830565	0.863787	0.843854	0.830565	0.828571	0.817276	0.840532	0.863787	0.854902	0.842324	0.86631	0.855072	0.851163	0.841509	0.857143	0.848837	0.871429	0.86711
ITA3-4	0.837456	0.842742	0.862595	0.840989	0.869258	0.848057	0.855124	0.84375	0.830389	0.830389	0.848057	0.858824	0.854772	0.855615	0.837209	0.851163	0.842105	0.862191	0.845833	0.89313	0.855124	0.872792
ITA3-5	0.846416	0.817829	0.834559	0.856655	0.870307	0.843003	0.863481	0.851485	0.849829	0.846416	0.843003	0.870588	0.850622	0.871508	0.824627	0.846512	0.844358	0.856655	0.860465	0.878676	0.880546	0.866894	0.890909
ITA3-6	0.832143	0.830827	0.821429	0.825	0.839286	0.839286	0.825	0.847619	0.810714	0.842857	0.832143	0.82906	0.836364	0.855422	0.843137	0.829897	0.841509	0.832143	0.831224	0.857143	0.878571	0.85	0.858779	0.841912
ITA3-7	0.815789	0.834586	0.827068	0.838346	0.845865	0.845865	0.845865	0.838095	0.81203	0.830827	0.845865	0.859091	0.845455	0.861446	0.843137	0.861111	0.832669	0.834586	0.852018	0.849624	0.868421	0.857143	0.879032	0.872093	0.87594
ITA3-8	0.839286	0.842105	0.842857	0.839286	0.867857	0.867857	0.839286	0.866667	0.817857	0.85	0.853571	0.84188	0.872727	0.885542	0.858824	0.809278	0.833962	0.839286	0.848101	0.864286	0.871429	0.85	0.89313	0.863971	0.842857	0.894737
ITA3-9	0.833887	0.838346	0.835714	0.837209	0.883721	0.870432	0.857143	0.871429	0.82392	0.86711	0.850498	0.843137	0.858921	0.871658	0.880435	0.851163	0.856604	0.850498	0.848837	0.857143	0.880399	0.860465	0.862191	0.87372	0.871429	0.883459	0.885714
ITA3-10	0.840532	0.815789	0.825	0.850498	0.837209	0.850498	0.843854	0.828571	0.817276	0.847176	0.857143	0.858824	0.846473	0.855615	0.844203	0.827907	0.833962	0.830565	0.841085	0.832143	0.860465	0.840532	0.837456	0.880546	0.846429	0.87594	0.860714	0.860465
HUN1-1	0.863787	0.845865	0.860714	0.873754	0.873754	0.86711	0.880399	0.871429	0.847176	0.870432	0.86711	0.878431	0.858921	0.898396	0.858696	0.87907	0.860377	0.86711	0.856589	0.853571	0.857143	0.850498	0.840989	0.863481	0.839286	0.845865	0.846429	0.843854	0.850498
HUN1-2	0.837209	0.853383	0.85	0.853821	0.86711	0.873754	0.873754	0.861905	0.840532	0.850498	0.847176	0.870588	0.887967	0.893048	0.858696	0.888372	0.890566	0.853821	0.848837	0.85	0.837209	0.837209	0.837456	0.843003	0.842857	0.853383	0.835714	0.857143	0.82392	0.887043
HUN1-3	0.863787	0.849624	0.846429	0.860465	0.86711	0.860465	0.873754	0.885714	0.847176	0.877076	0.840532	0.87451	0.883817	0.903743	0.847826	0.883721	0.879245	0.86711	0.868217	0.846429	0.837209	0.830565	0.837456	0.856655	0.832143	0.842105	0.839286	0.863787	0.830565	0.887043	0.913621
HUN1-4	0.857143	0.830827	0.864286	0.853821	0.860465	0.86711	0.847176	0.87619	0.847176	0.870432	0.847176	0.878431	0.863071	0.887701	0.876812	0.883721	0.864151	0.86711	0.864341	0.857143	0.857143	0.857143	0.826855	0.849829	0.85	0.845865	0.842857	0.863787	0.843854	0.906977	0.906977	0.893688
HUN1-5	0.843854	0.834586	0.839286	0.853821	0.86711	0.86711	0.860465	0.866667	0.847176	0.863787	0.86711	0.890196	0.900415	0.898396	0.855072	0.874419	0.856604	0.86711	0.864341	0.839286	0.830565	0.830565	0.833922	0.843003	0.825	0.834586	0.839286	0.843854	0.82392	0.893688	0.900332	0.900332	0.893688
HUN1-6	0.858696	0.854772	0.85098	0.858696	0.873188	0.869565	0.851449	0.857143	0.847826	0.869565	0.865942	0.904348	0.875	0.898396	0.876494	0.894737	0.883333	0.887681	0.871245	0.839216	0.833333	0.847826	0.837209	0.847015	0.85098	0.854772	0.835294	0.855072	0.847826	0.873188	0.894928	0.887681	0.891304	0.916667
HUN1-7	0.848276	0.839216	0.847584	0.844828	0.865517	0.858621	0.858621	0.874372	0.837931	0.865517	0.851724	0.885246	0.886957	0.919786	0.849057	0.897059	0.877953	0.882759	0.866397	0.825279	0.844828	0.855172	0.830882	0.851064	0.821561	0.835294	0.843866	0.851724	0.834483	0.903448	0.917241	0.931034	0.910345	0.924138	0.924528
HUN1-8	0.885496	0.89313	0.870229	0.885496	0.877863	0.877863	0.839695	0.870229	0.832061	0.885496	0.885496	0.917647	0.894118	0.902655	0.877863	0.870588	0.870229	0.877863	0.864078	0.824427	0.80916	0.824427	0.831858	0.821138	0.839695	0.839695	0.824427	0.839695	0.816794	0.900763	0.89313	0.877863	0.885496	0.916031	0.923664	0.877863
HUN1-9	0.85098	0.845455	0.858974	0.847059	0.858824	0.878431	0.862745	0.878049	0.843137	0.87451	0.878431	0.882353	0.883817	0.91195	0.86087	0.883721	0.858447	0.87451	0.875	0.84188	0.843137	0.839216	0.827451	0.847059	0.833333	0.85	0.82906	0.866667	0.835294	0.901961	0.894118	0.905882	0.917647	0.921569	0.895652	0.92623	0.941176
HUN1-10	0.85159	0.846774	0.835878	0.840989	0.848057	0.876325	0.855124	0.869792	0.837456	0.85159	0.855124	0.87451	0.887967	0.871658	0.860465	0.855814	0.834008	0.848057	0.858333	0.828244	0.833922	0.830389	0.823322	0.836364	0.854962	0.826613	0.835878	0.855124	0.830389	0.883392	0.865724	0.879859	0.876325	0.911661	0.899225	0.875	0.911504	0.905882
HUN1-11	0.84556	0.840336	0.844538	0.826255	0.853282	0.864865	0.872587	0.851648	0.863864	0.849421	0.857143	0.875519	0.854772	0.867925	0.842742	0.860697	0.860987	0.849421	0.864754	0.844538	0.837838	0.833977	0.825726	0.849421	0.836134	0.831933	0.815126	0.84556	0.830116	0.880309	0.888031	0.88417	0.868726	0.903475	0.901709	0.907258	0.902913	0.896266	0.900415
HUN2-1	0.870432	0.842105	0.857143	0.853821	0.86711	0.860465	0.847176	0.861905	0.873754	0.870432	0.860465	0.886275	0.858921	0.855615	0.844203	0.860465	0.845283	0.86711	0.868217	0.835714	0.837209	0.82392	0.826855	0.849829	0.828571	0.81203	0.814286	0.837209	0.817276	0.86711	0.853821	0.853821	0.873754	0.880399	0.880435	0.875862	0.870229	0.886275	0.876325	0.880309
HUN2-2	0.864469	0.827731	0.861111	0.860806	0.857143	0.868132	0.860806	0.846154	0.838828	0.871795	0.868132	0.882353	0.850622	0.893082	0.850806	0.87907	0.873418	0.886447	0.860465	0.829365	0.846154	0.831502	0.835294	0.860806	0.81746	0.819328	0.825397	0.846154	0.849817	0.868132	0.849817	0.868132	0.868132	0.849817	0.866935	0.877863	0.84466	0.890196	0.858824	0.868726	0.868132
HUN2-3	0.877076	0.845865	0.867857	0.873754	0.880399	0.860465	0.873754	0.880952	0.860465	0.883721	0.893688	0.905882	0.863071	0.909091	0.844203	0.874419	0.879245	0.893688	0.852713	0.867857	0.850498	0.843854	0.837456	0.856655	0.839286	0.823308	0.825	0.837209	0.857143	0.880399	0.86711	0.86711	0.86711	0.880399	0.880435	0.875862	0.885496	0.882353	0.865724	0.872587	0.880399	0.882784
HUN2-4	0.851145	0.846774	0.862595	0.881679	0.874046	0.858779	0.843511	0.864583	0.839695	0.862595	0.874046	0.880342	0.881818	0.879518	0.869198	0.876289	0.854251	0.866412	0.86758	0.839695	0.820611	0.832061	0.824427	0.830709	0.820611	0.818548	0.816794	0.851145	0.820611	0.874046	0.881679	0.877863	0.877863	0.889313	0.881857	0.880478	0.902655	0.910256	0.881679	0.881818	0.885496	0.880342	0.89313
HUN2-5	0.84965	0.840637	0.837736	0.853147	0.84965	0.853147	0.835664	0.851282	0.867133	0.853147	0.84965	0.891667	0.889381	0.855615	0.831418	0.869767	0.849057	0.856643	0.848837	0.841509	0.825175	0.811189	0.820896	0.827338	0.818868	0.812749	0.803774	0.818182	0.814685	0.84965	0.853147	0.853147	0.863636	0.867133	0.862069	0.843636	0.847328	0.866667	0.86194	0.860656	0.867133	0.864341	0.881119	0.866397
HUN2-6	0.857143	0.838346	0.867857	0.873754	0.860465	0.887043	0.873754	0.880952	0.860465	0.870432	0.86711	0.886275	0.883817	0.903743	0.851449	0.869767	0.856604	0.860465	0.860465	0.853571	0.843854	0.830565	0.826855	0.856655	0.825	0.823308	0.832143	0.837209	0.843854	0.913621	0.873754	0.873754	0.893688	0.887043	0.865942	0.882759	0.885496	0.901961	0.869258	0.880309	0.893688	0.875458	0.893688	0.866412	0.874126
HUN2-7	0.829268	0.830827	0.815789	0.818815	0.860627	0.839721	0.832753	0.852381	0.8223	0.867596	0.84669	0.858921	0.854772	0.850267	0.844203	0.845771	0.828685	0.850174	0.840164	0.830827	0.825784	0.8223	0.825279	0.845878	0.796992	0.815789	0.815789	0.84669	0.801394	0.853659	0.850174	0.843206	0.850174	0.891986	0.870229	0.865942	0.854962	0.871369	0.869888	0.868726	0.874564	0.853282	0.853659	0.862903	0.852941	0.860627
HUN2-8	0.89083	0.870192	0.894231	0.868996	0.873362	0.89083	0.877729	0.901316	0.873362	0.89083	0.873362	0.875622	0.900498	0.901235	0.853219	0.900498	0.879808	0.917031	0.875622	0.865385	0.842795	0.834061	0.855895	0.846154	0.826923	0.826923	0.831731	0.847162	0.825328	0.873362	0.89083	0.882096	0.882096	0.886463	0.882353	0.885322	0.893805	0.885572	0.868996	0.870647	0.864629	0.900498	0.90393	0.884615	0.860262	0.882096	0.868996
HUN2-9	0.843243	0.843243	0.843243	0.864865	0.875676	0.875676	0.832432	0.875676	0.827027	0.902703	0.848649	0.878981	0.898089	0.918239	0.891892	0.888889	0.876471	0.886486	0.852113	0.843243	0.843243	0.843243	0.821622	0.847458	0.816216	0.821622	0.832432	0.854054	0.832432	0.87027	0.875676	0.891892	0.908108	0.886486	0.864865	0.896552	0.896226	0.898089	0.854054	0.834395	0.848649	0.853503	0.875676	0.864865	0.858824	0.891892	0.854054	0.882759
HUN2-10	0.822086	0.809816	0.840491	0.846626	0.828221	0.815951	0.809816	0.846626	0.828221	0.846626	0.822086	0.863248	0.854701	0.850746	0.840491	0.854701	0.840491	0.846626	0.837037	0.840491	0.834356	0.828221	0.8	0.832258	0.815951	0.815951	0.797546	0.815951	0.791411	0.871166	0.871166	0.852761	0.883436	0.865031	0.865031	0.881579	0.83871	0.863248	0.834483	0.837037	0.871166	0.859259	0.846626	0.855172	0.846626	0.871166	0.871166	0.862069	0.882759
FIN-1	0.853821	0.849624	0.85	0.857143	0.863787	0.857143	0.830565	0.838095	0.837209	0.880399	0.863787	0.854902	0.850622	0.86631	0.855072	0.860465	0.845283	0.857143	0.875969	0.828571	0.827243	0.820598	0.823322	0.83959	0.821429	0.827068	0.814286	0.833887	0.827243	0.857143	0.857143	0.863787	0.870432	0.857143	0.869565	0.851724	0.89313	0.886275	0.858657	0.841699	0.863787	0.85348	0.850498	0.862595	0.835664	0.857143	0.836237	0.877729	0.864865
FIN-2	0.866197	0.851406	0.8327	0.855634	0.859155	0.876761	0.848592	0.839378	0.855634	0.866197	0.869718	0.898039	0.879668	0.894118	0.868726	0.87907	0.870968	0.880282	0.864341	0.851711	0.838028	0.838028	0.834586	0.844203	0.847909	0.831325	0.825095	0.84507	0.838028	0.876761	0.883803	0.876761	0.859155	0.866197	0.911197	0.89011	0.885965	0.87451	0.87218	0.888031	0.883803	0.868132	0.883803	0.881633	0.866174	0.859155	0.855556	0.886792	0.85119
FIN-3	0.833887	0.838346	0.825	0.837209	0.850498	0.843854	0.830565	0.838095	0.82392	0.86711	0.830565	0.843137	0.846473	0.882353	0.84058	0.837209	0.849057	0.843854	0.848837	0.839286	0.820598	0.833887	0.816254	0.846416	0.817857	0.815789	0.825	0.847176	0.807309	0.850498	0.843854	0.850498	0.850498	0.843854	0.847826	0.844828	0.870229	0.85098	0.837456	0.822394	0.850498	0.827839	0.837209	0.835878	0.863636	0.850498	0.857143	0.860262	0.864865
FIN-4	0.863799	0.856557	0.833333	0.853047	0.856631	0.870968	0.867384	0.859296	0.824373	0.863799	0.849462	0.849785	0.876712	0.877005	0.841509	0.849741	0.864198	0.867384	0.851695	0.848837	0.81362	0.831541	0.846743	0.848708	0.841085	0.831967	0.844961	0.842294	0.827957	0.860215	0.899642	0.88172	0.867384	0.874552	0.862205	0.867384	0.89313	0.879828	0.862069	0.860759	0.83871	0.844622	0.845878	0.854167	0.837121	0.853047	0.845283	0.888889	0.850575
FIN-5	0.857143	0.849624	0.835714	0.847176	0.86711	0.847176	0.847176	0.842857	0.840532	0.877076	0.847176	0.87451	0.854772	0.882353	0.844203	0.851163	0.867925	0.873754	0.868217	0.842857	0.837209	0.843854	0.830389	0.849829	0.828571	0.827068	0.828571	0.837209	0.843854	0.86711	0.860465	0.853821	0.86711	0.860465	0.876812	0.868966	0.89313	0.866667	0.858657	0.872587	0.860465	0.846154	0.86711	0.858779	0.839161	0.860465	0.839721	0.89083	0.854054
FIN-6	0.847176	0.830827	0.814286	0.843854	0.857143	0.843854	0.843854	0.833333	0.837209	0.853821	0.837209	0.854902	0.854772	0.877005	0.82971	0.837209	0.860377	0.863787	0.864341	0.828571	0.827243	0.827243	0.819788	0.832765	0.814286	0.815789	0.821429	0.833887	0.820598	0.850498	0.843854	0.857143	0.850498	0.863787	0.862319	0.858621	0.885496	0.854902	0.848057	0.849421	0.850498	0.835165	0.850498	0.835878	0.856643	0.843854	0.839721	0.864629	0.843243
FIN-7	0.870432	0.87218	0.842857	0.860465	0.860465	0.880399	0.847176	0.857143	0.840532	0.870432	0.873754	0.870588	0.858921	0.893048	0.873188	0.860465	0.860377	0.860465	0.875969	0.842857	0.837209	0.837209	0.855124	0.849829	0.842857	0.834586	0.842857	0.843854	0.830565	0.86711	0.860465	0.853821	0.860465	0.847176	0.865942	0.848276	0.89313	0.862745	0.840989	0.849421	0.880399	0.85348	0.853821	0.862595	0.839161	0.86711	0.832753	0.864629	0.864865
FIN-8	0.85348	0.831933	0.801587	0.849817	0.860806	0.849817	0.842491	0.813187	0.842491	0.871795	0.849817	0.848361	0.86087	0.864706	0.834677	0.833333	0.843882	0.835165	0.866397	0.829365	0.827839	0.831502	0.815686	0.864151	0.829365	0.823529	0.821429	0.835165	0.838828	0.846154	0.860806	0.868132	0.827839	0.842491	0.866935	0.846154	0.859649	0.840164	0.847059	0.850806	0.846154	0.820611	0.846154	0.84188	0.837209	0.827839	0.837838	0.840796	0.828025
FIN-9	0.857143	0.857143	0.837302	0.85348	0.875458	0.846154	0.85348	0.846154	0.831502	0.868132	0.846154	0.85022	0.849765	0.867925	0.850806	0.86631	0.852321	0.860806	0.843478	0.857143	0.824176	0.85348	0.839216	0.849057	0.825397	0.827731	0.829365	0.849817	0.820513	0.864469	0.875458	0.871795	0.864469	0.860806	0.887097	0.866412	0.908397	0.859031	0.843137	0.844156	0.857143	0.836735	0.857143	0.858974	0.833333	0.842491	0.853282	0.880597	0.840764
FIN-10	0.863787	0.864662	0.835714	0.840532	0.86711	0.860465	0.847176	0.842857	0.827243	0.877076	0.860465	0.862745	0.850622	0.86631	0.855072	0.837209	0.85283	0.86711	0.860465	0.835714	0.817276	0.817276	0.826855	0.829352	0.821429	0.834586	0.828571	0.843854	0.82392	0.860465	0.847176	0.853821	0.853821	0.853821	0.865942	0.848276	0.923664	0.862745	0.848057	0.864865	0.840532	0.838828	0.847176	0.839695	0.86014	0.847176	0.832753	0.860262	0.848649
FIN-11	0.850498	0.838346	0.842857	0.847176	0.86711	0.86711	0.853821	0.838095	0.827243	0.863787	0.860465	0.87451	0.86722	0.877005	0.862319	0.865116	0.849057	0.86711	0.868217	0.835714	0.837209	0.830565	0.826855	0.836177	0.828571	0.830827	0.842857	0.857143	0.82392	0.86711	0.853821	0.853821	0.860465	0.853821	0.862319	0.868966	0.885496	0.87451	0.855124	0.864865	0.860465	0.879121	0.860465	0.870229	0.842657	0.860465	0.843206	0.868996	0.854054
NED-1	0.870432	0.834586	0.825	0.840532	0.86711	0.853821	0.860465	0.833333	0.853821	0.863787	0.860465	0.898039	0.86722	0.871658	0.84058	0.851163	0.845283	0.873754	0.879845	0.846429	0.843854	0.843854	0.823322	0.846416	0.817857	0.827068	0.825	0.857143	0.82392	0.860465	0.840532	0.860465	0.860465	0.847176	0.865942	0.848276	0.854962	0.882353	0.865724	0.853282	0.86711	0.860806	0.86711	0.870229	0.835664	0.847176	0.843206	0.877729	0.843243
NED-2	0.866197	0.851406	0.825095	0.838028	0.873239	0.869718	0.859155	0.849741	0.852113	0.887324	0.855634	0.882353	0.888393	0.888235	0.864865	0.846512	0.842742	0.866197	0.871369	0.840304	0.830986	0.838028	0.830827	0.847826	0.825095	0.835341	0.8327	0.866197	0.838028	0.862676	0.84507	0.852113	0.873239	0.869718	0.880309	0.85348	0.877863	0.882353	0.868421	0.85124	0.866197	0.851562	0.862676	0.865306	0.855019	0.866197	0.866667	0.882096	0.875
NED-3	0.842391	0.838926	0.815951	0.826087	0.869565	0.86413	0.858696	0.827957	0.836957	0.86413	0.858696	0.855072	0.846774	0.888889	0.849057	0.846939	0.824324	0.853261	0.879433	0.828221	0.831522	0.831522	0.807229	0.829545	0.815951	0.825503	0.815951	0.836957	0.815217	0.858696	0.826087	0.826087	0.836957	0.826087	0.849057	0.826087	0.867925	0.855072	0.837349	0.84507	0.836957	0.846154	0.86413	0.834483	0.840237	0.836957	0.811765	0.848214	0.808824
NED-4	0.835341	0.817757	0.811404	0.835341	0.839357	0.84739	0.835341	0.822785	0.839357	0.843373	0.823293	0.848739	0.857143	0.843137	0.816964	0.832558	0.840376	0.839357	0.856502	0.824561	0.863454	0.835341	0.84739	0.863071	0.833333	0.836449	0.837719	0.863454	0.843373	0.855422	0.839357	0.84739	0.84739	0.851406	0.861607	0.857143	0.8125	0.848739	0.855422	0.839286	0.843373	0.840336	0.843373	0.828947	0.850427	0.831325	0.855319	0.853774	0.834437
NED-5	0.855513	0.843373	0.828897	0.828897	0.874525	0.878327	0.851711	0.839378	0.844106	0.874525	0.847909	0.875576	0.866995	0.872483	0.852941	0.850515	0.870968	0.86692	0.877273	0.836502	0.851711	0.859316	0.853061	0.854902	0.859316	0.859438	0.851711	0.889734	0.840304	0.863118	0.870722	0.859316	0.870722	0.870722	0.878151	0.876984	0.870229	0.870968	0.873469	0.877828	0.863118	0.842553	0.847909	0.844898	0.846774	0.859316	0.84739	0.855769	0.875
NED-6	0.850498	0.834586	0.825	0.847176	0.86711	0.860465	0.847176	0.852381	0.860465	0.857143	0.853821	0.854902	0.846473	0.860963	0.847826	0.827907	0.837736	0.847176	0.860465	0.846429	0.870432	0.843854	0.823322	0.856655	0.860714	0.842105	0.832143	0.863787	0.850498	0.873754	0.833887	0.853821	0.860465	0.833887	0.855072	0.841379	0.854962	0.862745	0.872792	0.849421	0.853821	0.835165	0.853821	0.839695	0.842657	0.860465	0.8223	0.842795	0.821622
NED-7	0.877323	0.87451	0.855019	0.840149	0.884758	0.884758	0.869888	0.864322	0.862454	0.877323	0.855019	0.860987	0.875598	0.873494	0.856557	0.836066	0.877953	0.881041	0.862832	0.855019	0.847584	0.866174	0.848606	0.862069	0.843866	0.831373	0.836431	0.869888	0.840149	0.866174	0.869888	0.866174	0.884758	0.858736	0.872951	0.873606	0.854962	0.865471	0.860558	0.859031	0.862454	0.846473	0.858736	0.856574	0.862205	0.858736	0.85098	0.878173	0.873563
NED-8	0.832143	0.823308	0.814286	0.810714	0.839286	0.846429	0.817857	0.809524	0.839286	0.842857	0.832143	0.850427	0.840909	0.819277	0.839216	0.819588	0.818868	0.832143	0.85654	0.814286	0.828571	0.828571	0.80916	0.856618	0.835714	0.830827	0.814286	0.835714	0.839286	0.839286	0.814286	0.825	0.842857	0.832143	0.847059	0.825279	0.832061	0.854701	0.858779	0.844538	0.842857	0.825397	0.817857	0.816794	0.826415	0.832143	0.819549	0.826923	0.810811
NED-9	0.837931	0.827451	0.836431	0.834483	0.882759	0.855172	0.855172	0.819095	0.855172	0.841379	0.848276	0.856557	0.847826	0.84492	0.837736	0.848039	0.846457	0.858621	0.866397	0.843866	0.841379	0.844828	0.834559	0.868794	0.810409	0.839216	0.825279	0.882759	0.824138	0.865517	0.837931	0.837931	0.844828	0.837931	0.841509	0.837931	0.854962	0.864754	0.841912	0.846774	0.851724	0.835878	0.837931	0.85259	0.836364	0.851724	0.826087	0.866972	0.833333
NED-10	0.840532	0.842105	0.814286	0.830565	0.850498	0.863787	0.837209	0.833333	0.843854	0.840532	0.850498	0.85098	0.863071	0.860963	0.84058	0.832558	0.849057	0.843854	0.864341	0.828571	0.853821	0.833887	0.833922	0.853242	0.835714	0.819549	0.85	0.880399	0.827243	0.857143	0.837209	0.850498	0.837209	0.843854	0.858696	0.851724	0.839695	0.85098	0.855124	0.849421	0.843854	0.838828	0.843854	0.828244	0.846154	0.850498	0.836237	0.851528	0.821622
NED-11	0.86711	0.842105	0.828571	0.837209	0.863787	0.877076	0.863787	0.852381	0.863787	0.86711	0.850498	0.87451	0.879668	0.871658	0.855072	0.855814	0.856604	0.863787	0.868217	0.842857	0.860465	0.840532	0.85159	0.87372	0.85	0.834586	0.85	0.873754	0.853821	0.863787	0.850498	0.857143	0.850498	0.870432	0.873188	0.868966	0.854962	0.866667	0.865724	0.863864	0.863787	0.857143	0.850498	0.847328	0.867133	0.857143	0.857143	0.868996	0.859459
NED-12	0.842857	0.834586	0.817857	0.828571	0.842857	0.842857	0.828571	0.82381	0.835714	0.839286	0.821429	0.837607	0.854545	0.849398	0.835294	0.829897	0.841509	0.835714	0.843882	0.832143	0.846429	0.825	0.832061	0.830882	0.839286	0.827068	0.832143	0.853571	0.821429	0.842857	0.825	0.835714	0.839286	0.842857	0.858824	0.836431	0.839695	0.833333	0.851145	0.844538	0.846429	0.825397	0.835714	0.839695	0.864151	0.835714	0.838346	0.850962	0.832432
NED-13	0.84507	0.827309	0.8327	0.827465	0.859155	0.848592	0.848592	0.823834	0.848592	0.852113	0.848592	0.854902	0.850622	0.841176	0.84556	0.851163	0.830645	0.852113	0.864341	0.828897	0.84507	0.84507	0.830827	0.865942	0.825095	0.831325	0.825095	0.866197	0.84507	0.869718	0.841549	0.848592	0.852113	0.852113	0.863864	0.849817	0.842105	0.870588	0.860902	0.857143	0.848592	0.838828	0.834507	0.853061	0.843866	0.838028	0.840741	0.867925	0.827381
POL-1	0.870432	0.853383	0.832143	0.840532	0.860465	0.880399	0.853821	0.842857	0.853821	0.863787	0.860465	0.886275	0.892116	0.882353	0.858696	0.846512	0.860377	0.860465	0.875969	0.846429	0.850498	0.843854	0.837456	0.836177	0.839286	0.815789	0.832143	0.850498	0.817276	0.86711	0.860465	0.86711	0.873754	0.853821	0.873188	0.862069	0.885496	0.862745	0.872792	0.84556	0.86711	0.871795	0.853821	0.854962	0.884615	0.86711	0.84669	0.882096	0.854054
POL-2	0.85654	0.865471	0.839662	0.852321	0.869198	0.85654	0.852321	0.875	0.852321	0.864979	0.869198	0.889952	0.876923	0.89759	0.84434	0.87574	0.86036	0.869198	0.871134	0.835443	0.835443	0.814346	0.839662	0.838428	0.827004	0.834081	0.822785	0.843882	0.818565	0.869198	0.877637	0.873418	0.877637	0.886076	0.873418	0.876106	0.902655	0.885167	0.869198	0.892308	0.898734	0.851675	0.881857	0.890295	0.882883	0.877637	0.856502	0.901639	0.875676
POL-3	0.860465	0.847534	0.835443	0.852713	0.875969	0.864341	0.875969	0.828125	0.852713	0.848837	0.860465	0.878261	0.87963	0.86631	0.858369	0.863158	0.864865	0.875969	0.855814	0.839662	0.844961	0.825581	0.841085	0.848	0.814346	0.816143	0.810127	0.860465	0.825581	0.860465	0.879845	0.864341	0.864341	0.860465	0.872093	0.862348	0.876106	0.86087	0.856589	0.851852	0.860465	0.869565	0.864341	0.869198	0.864198	0.852713	0.844262	0.901961	0.87027
POL-4	0.862595	0.854839	0.843511	0.854962	0.870229	0.862595	0.870229	0.833333	0.843511	0.858779	0.862595	0.888889	0.886364	0.86747	0.843882	0.871134	0.850202	0.870229	0.876712	0.858779	0.847328	0.843511	0.843511	0.850394	0.832061	0.834677	0.835878	0.870229	0.847328	0.862595	0.877863	0.874046	0.858779	0.870229	0.873418	0.860558	0.849558	0.884615	0.870229	0.868182	0.881679	0.863248	0.866412	0.874046	0.854251	0.854962	0.83871	0.879808	0.843243
POL-5	0.860465	0.849624	0.835714	0.850498	0.857143	0.863787	0.837209	0.857143	0.837209	0.860465	0.877076	0.866667	0.871369	0.909091	0.858696	0.865116	0.860377	0.857143	0.868217	0.828571	0.827243	0.833887	0.819788	0.83959	0.828571	0.827068	0.821429	0.853821	0.827243	0.870432	0.883721	0.863787	0.877076	0.863787	0.880435	0.875862	0.916031	0.87451	0.876325	0.872587	0.870432	0.85348	0.870432	0.874046	0.870629	0.877076	0.864111	0.89083	0.87027
POL-6	0.855124	0.846774	0.828244	0.837456	0.865724	0.858657	0.844523	0.864583	0.855124	0.862191	0.858657	0.870588	0.875519	0.898396	0.844961	0.869767	0.854251	0.865724	0.875	0.835878	0.837456	0.826855	0.833922	0.84	0.832061	0.826613	0.820611	0.844523	0.819788	0.865724	0.862191	0.869258	0.865724	0.872792	0.879845	0.871324	0.911504	0.878431	0.862191	0.863071	0.879859	0.854902	0.862191	0.866412	0.854478	0.858657	0.851301	0.882096	0.864865
POL-7	0.869888	0.85098	0.832714	0.840149	0.858736	0.851301	0.847584	0.842857	0.862454	0.832714	0.851301	0.860987	0.870813	0.855422	0.854902	0.852459	0.846457	0.851301	0.884956	0.855019	0.847584	0.847584	0.836653	0.846743	0.858736	0.839216	0.832714	0.840149	0.840149	0.851301	0.851301	0.843866	0.877323	0.843866	0.864754	0.844961	0.854962	0.852018	0.856574	0.863436	0.862454	0.846473	0.851301	0.844622	0.858268	0.851301	0.827451	0.888325	0.859459
POL-8	0.851724	0.843137	0.832714	0.862069	0.862069	0.855172	0.855172	0.849246	0.827586	0.855172	0.855172	0.881148	0.869565	0.877005	0.845283	0.862745	0.850394	0.858621	0.878543	0.840149	0.834483	0.844828	0.830882	0.847518	0.828996	0.823529	0.828996	0.848276	0.831034	0.872414	0.886207	0.872414	0.87931	0.865517	0.875472	0.865517	0.885496	0.872951	0.875	0.870968	0.865517	0.862595	0.865517	0.876494	0.850909	0.851724	0.851449	0.880734	0.850575
FRA1-1	0.864198	0.884615	0.86036	0.843621	0.880658	0.872428	0.851852	0.855263	0.851852	0.868313	0.880658	0.883721	0.890547	0.888889	0.876147	0.855814	0.86036	0.868313	0.883721	0.842342	0.839506	0.835391	0.839506	0.838298	0.828829	0.841346	0.828829	0.851852	0.81893	0.872428	0.876543	0.868313	0.868313	0.872428	0.880734	0.862069	0.920354	0.87907	0.876543	0.870647	0.872428	0.846512	0.868313	0.873874	0.851852	0.855967	0.851528	0.877729	0.889655
FRA1-2	0.865942	0.871369	0.862745	0.844203	0.887681	0.855072	0.858696	0.861905	0.847826	0.869565	0.887681	0.86087	0.842593	0.860963	0.87251	0.836842	0.854167	0.880435	0.862661	0.858824	0.862319	0.847826	0.852713	0.847015	0.847059	0.871369	0.862745	0.869565	0.84058	0.865942	0.858696	0.851449	0.862319	0.844203	0.862319	0.845283	0.862595	0.852174	0.837209	0.837607	0.858696	0.834677	0.858696	0.843882	0.816092	0.836957	0.835878	0.872549	0.848649
FRA1-3	0.842491	0.848739	0.821429	0.85348	0.857143	0.846154	0.846154	0.818681	0.85348	0.857143	0.846154	0.85098	0.854772	0.861635	0.846774	0.851163	0.85654	0.849817	0.860465	0.829365	0.824176	0.81685	0.835294	0.846154	0.81746	0.831933	0.81746	0.838828	0.835165	0.85348	0.857143	0.85348	0.838828	0.842491	0.866935	0.854962	0.84466	0.843137	0.843137	0.849421	0.85348	0.846154	0.838828	0.837607	0.872093	0.846154	0.841699	0.845771	0.853503
FRA1-4	0.876543	0.865385	0.851351	0.847737	0.893004	0.901235	0.880658	0.868421	0.864198	0.880658	0.893004	0.893023	0.890547	0.895062	0.880734	0.883721	0.878378	0.872428	0.883721	0.869369	0.868313	0.855967	0.851852	0.851064	0.81982	0.850962	0.846847	0.864198	0.831276	0.884774	0.888889	0.872428	0.872428	0.893004	0.885322	0.875	0.902655	0.897674	0.872428	0.880597	0.876543	0.855814	0.880658	0.873874	0.847737	0.868313	0.873362	0.89083	0.889655
FRA1-5	0.865471	0.881188	0.851485	0.856502	0.865471	0.874439	0.847534	0.868132	0.874439	0.878924	0.869955	0.858537	0.882927	0.874214	0.852018	0.854545	0.887701	0.869955	0.870192	0.836634	0.856502	0.852018	0.853659	0.843049	0.826733	0.826733	0.836634	0.856502	0.816143	0.852018	0.874439	0.865471	0.852018	0.878924	0.878924	0.867925	0.873786	0.868293	0.843902	0.829596	0.887892	0.838565	0.852018	0.875	0.855769	0.852018	0.874439	0.909091	0.847134
FRA1-6	0.892617	0.865772	0.838926	0.852349	0.879195	0.865772	0.85906	0.852349	0.926174	0.838926	0.838926	0.852349	0.85906	0.84058	0.825503	0.870968	0.872483	0.865772	0.892617	0.825503	0.825503	0.812081	0.825503	0.825503	0.818792	0.805369	0.798658	0.838926	0.798658	0.838926	0.845638	0.845638	0.818792	0.845638	0.845638	0.84058	0.835294	0.845638	0.838926	0.845638	0.885906	0.845638	0.852349	0.832215	0.85906	0.845638	0.825503	0.895161	0.823944
FRA1-7	0.855072	0.87451	0.847059	0.858696	0.873188	0.873188	0.851449	0.849246	0.862319	0.869565	0.865942	0.865217	0.878261	0.882353	0.85283	0.847368	0.8625	0.865942	0.854077	0.831373	0.84058	0.847826	0.841085	0.850746	0.823529	0.831373	0.835294	0.84058	0.826087	0.876812	0.873188	0.865942	0.851449	0.858696	0.860558	0.858696	0.877863	0.86087	0.856589	0.854839	0.862319	0.858871	0.862319	0.85654	0.846743	0.84058	0.84058	0.866972	0.850575
FRA1-8	0.847458	0.84186	0.865116	0.860169	0.860169	0.868644	0.84322	0.888235	0.860169	0.860169	0.877119	0.9	0.9	0.882716	0.84322	0.878947	0.865116	0.868644	0.894231	0.855814	0.851695	0.847458	0.830275	0.855263	0.809302	0.827907	0.823256	0.838983	0.826271	0.860169	0.868644	0.872881	0.885593	0.881356	0.848341	0.875556	0.862595	0.905263	0.844037	0.860577	0.885593	0.865385	0.877119	0.883249	0.885593	0.894068	0.864407	0.876147	0.882759
FRA1-9	0.862385	0.888325	0.847716	0.857798	0.866972	0.894495	0.83945	0.855263	0.853219	0.885322	0.885322	0.878947	0.910526	0.895062	0.876147	0.857895	0.878173	0.866972	0.873684	0.837563	0.844037	0.844037	0.848624	0.838095	0.84264	0.847716	0.84264	0.866972	0.821917	0.866972	0.880734	0.866972	0.857798	0.880734	0.875648	0.869565	0.893805	0.884211	0.853219	0.868421	0.866972	0.847368	0.862385	0.857868	0.853219	0.866972	0.862385	0.894495	0.889655
FRA1-10	0.864407	0.835821	0.827907	0.855932	0.868644	0.838983	0.838983	0.858824	0.838983	0.855932	0.868644	0.873684	0.852273	0.864198	0.843602	0.857895	0.827907	0.864407	0.875	0.860465	0.855932	0.838983	0.821917	0.859649	0.827907	0.845771	0.832558	0.860169	0.838983	0.868644	0.851695	0.860169	0.868644	0.851695	0.855932	0.853333	0.854962	0.878947	0.844037	0.850515	0.877119	0.860577	0.868644	0.888325	0.826271	0.851695	0.855856	0.857843	0.862069
FRA2-1	0.860082	0.846847	0.833333	0.872428	0.855967	0.868313	0.843621	0.858757	0.847737	0.855967	0.839506	0.883721	0.883721	0.882353	0.860082	0.852632	0.855856	0.860082	0.84186	0.837838	0.835391	0.81893	0.839506	0.855319	0.842342	0.815315	0.81982	0.843621	0.81893	0.872428	0.872428	0.868313	0.876543	0.880658	0.866972	0.866379	0.893805	0.883721	0.868313	0.855814	0.893004	0.860465	0.872428	0.878378	0.864198	0.884774	0.851852	0.876147	0.876471
FRA2-2	0.837209	0.827068	0.828571	0.840532	0.853821	0.840532	0.860465	0.871429	0.840532	0.857143	0.840532	0.854902	0.858921	0.860963	0.84058	0.855814	0.860377	0.847176	0.872093	0.828571	0.82392	0.817276	0.816254	0.836177	0.814286	0.827068	0.807143	0.837209	0.810631	0.860465	0.853821	0.860465	0.853821	0.873754	0.851449	0.862069	0.839695	0.870588	0.844523	0.876448	0.840532	0.857143	0.847176	0.874046	0.853147	0.873754	0.860627	0.864629	0.854054
FRA2-3	0.85	0.855172	0.842767	0.877778	0.861111	0.855556	0.844444	0.808989	0.816667	0.855556	0.833333	0.868421	0.898551	0.863158	0.851613	0.883929	0.833333	0.85	0.861314	0.811321	0.783333	0.811111	0.794444	0.813953	0.811321	0.77931	0.805031	0.816667	0.805556	0.85	0.877778	0.861111	0.855556	0.861111	0.896774	0.85	0.938776	0.842105	0.872222	0.884058	0.844444	0.835526	0.85	0.874214	0.818182	0.861111	0.813253	0.896825	0.817073
FRA2-4	0.844203	0.854772	0.827451	0.844203	0.873188	0.862319	0.851449	0.819048	0.847826	0.855072	0.851449	0.865217	0.861111	0.86631	0.876494	0.873684	0.879167	0.865942	0.862661	0.839216	0.847826	0.833333	0.829457	0.847015	0.85098	0.846473	0.835294	0.869565	0.833333	0.865942	0.894928	0.873188	0.884058	0.858696	0.891304	0.883019	0.89313	0.873913	0.852713	0.888889	0.873188	0.862903	0.865942	0.848101	0.842912	0.865942	0.832061	0.867647	0.854054
FRA2-5	0.839216	0.836364	0.854701	0.827451	0.843137	0.835294	0.835294	0.853659	0.839216	0.858824	0.843137	0.845815	0.85446	0.836478	0.821739	0.84492	0.826484	0.843137	0.84434	0.833333	0.807843	0.811765	0.807843	0.805668	0.794872	0.790909	0.794872	0.811765	0.776471	0.831373	0.847059	0.85098	0.823529	0.85098	0.830435	0.819672	0.840708	0.854626	0.827451	0.816901	0.854902	0.823789	0.843137	0.837607	0.833333	0.847059	0.825726	0.865672	0.840764
FRA2-6	0.843137	0.840909	0.850427	0.847059	0.858824	0.847059	0.839216	0.829268	0.866667	0.866667	0.847059	0.858824	0.846473	0.880503	0.843478	0.851163	0.872146	0.866667	0.8375	0.833333	0.843137	0.823529	0.827451	0.847059	0.833333	0.836364	0.820513	0.843137	0.835294	0.854902	0.870588	0.858824	0.854902	0.858824	0.886957	0.885246	0.858824	0.843137	0.843137	0.858921	0.870588	0.87451	0.87451	0.858974	0.870833	0.839216	0.858921	0.895522	0.859873
FRA2-7	0.847826	0.863071	0.839216	0.847826	0.876812	0.873188	0.847826	0.857143	0.836957	0.865942	0.876812	0.882609	0.875	0.893048	0.876494	0.863158	0.858333	0.869565	0.871245	0.843137	0.858696	0.858696	0.841085	0.858209	0.839216	0.846473	0.831373	0.865942	0.836957	0.876812	0.869565	0.862319	0.858696	0.869565	0.880435	0.867925	0.862595	0.891304	0.879845	0.858974	0.862319	0.862903	0.869565	0.869198	0.854406	0.855072	0.862595	0.857843	0.848649
FRA2-8	0.873188	0.858921	0.85098	0.858696	0.858696	0.855072	0.865942	0.842857	0.84058	0.847826	0.836957	0.86087	0.87963	0.860963	0.844622	0.847368	0.8625	0.873188	0.858369	0.839216	0.833333	0.833333	0.829457	0.83209	0.835294	0.80083	0.811765	0.826087	0.804348	0.858696	0.880435	0.880435	0.862319	0.858696	0.855072	0.85283	0.877863	0.86087	0.860465	0.863248	0.865942	0.850806	0.865942	0.873418	0.850575	0.851449	0.835878	0.901961	0.848649
FRA2-9	0.843621	0.841346	0.828829	0.847737	0.860082	0.843621	0.831276	0.835526	0.847737	0.864198	0.851852	0.869767	0.875622	0.87037	0.844037	0.860465	0.855856	0.864198	0.888372	0.837838	0.835391	0.823045	0.835391	0.859574	0.851351	0.846154	0.815315	0.839506	0.823045	0.868313	0.880658	0.864198	0.855967	0.868313	0.876147	0.866379	0.867257	0.865116	0.855967	0.865672	0.860082	0.869767	0.872428	0.851351	0.864198	0.851852	0.855895	0.882096	0.868966
FRA3-1	0.850299	0.862275	0.844311	0.868263	0.874251	0.886228	0.850299	0.874251	0.820359	0.892216	0.862275	0.876033	0.876033	0.90604	0.898204	0.849558	0.88024	0.868263	0.863309	0.856287	0.868263	0.856287	0.852349	0.842767	0.856287	0.856287	0.88024	0.868263	0.850299	0.904192	0.928144	0.874251	0.928144	0.904192	0.886228	0.892216	0.877863	0.900826	0.838926	0.863309	0.856287	0.863309	0.874251	0.872483	0.832335	0.88024	0.862275	0.886525	0.901408
FRA3-2	0.842857	0.847619	0.833333	0.842857	0.842857	0.833333	0.82381	0.814286	0.842857	0.828571	0.838095	0.847561	0.829268	0.843373	0.852381	0.83871	0.85641	0.852381	0.844311	0.847619	0.857143	0.842857	0.848958	0.826733	0.861905	0.842857	0.82381	0.847619	0.814286	0.838095	0.857143	0.833333	0.871429	0.833333	0.852381	0.844221	0.847328	0.841463	0.8125	0.840659	0.857143	0.846154	0.838095	0.838542	0.825641	0.828571	0.809524	0.868421	0.827027
FRA3-3	0.84	0.833333	0.830709	0.850909	0.861818	0.858182	0.847273	0.836957	0.829091	0.84	0.847273	0.838428	0.865116	0.860963	0.852	0.848039	0.858268	0.858182	0.842105	0.858268	0.869091	0.858182	0.856031	0.853933	0.838583	0.841667	0.854331	0.847273	0.847273	0.858182	0.869091	0.854545	0.872727	0.847273	0.848	0.865455	0.832061	0.847162	0.821012	0.854077	0.854545	0.842105	0.854545	0.830508	0.84	0.847273	0.835249	0.880734	0.842767
Mean GSM
	ITA1	ITA2	ITA3	HUN1	HUN2	FIN	NED	POL	FRA-1	FRA-2	FRA-3
ITA1	0.886841
ITA2	0.884376	0.891585
ITA3	0.843716	0.850835	0.866204
HUN1	0.85855	0.86993	0.839971	0.899614
HUN2	0.856925	0.867607	0.830818	0.872385	0.870931
FIN	0.849929	0.859425	0.833217	0.862954	0.85272	0.875393
NED	0.846074	0.85331	0.841366	0.853402	0.846263	0.858779	0.893659
POL	0.853047	0.867384	0.836211	0.86987	0.863097	0.865537	0.863073	0.899056
FRA-1	0.861118	0.868544	0.839176	0.86299	0.860688	0.86437	0.86449	0.882125	0.882745
FRA-2	0.849032	0.85966	0.827564	0.864572	0.857439	0.858928	0.850115	0.86646	0.869367	0.862644
FRA-3	0.84678	0.857512	0.850858	0.861811	0.852194	0.860436	0.850251	0.882862	0.873548	0.861627	0.910765
Standard Deviation GSM
	ITA1	ITA2	ITA3	HUN1	HUN2	FIN	NED	POL	FRA-1	FRA-2	FRA-3
ITA1	0.017113
ITA2	0.018066	0.0162243
ITA3	0.0162239	0.0132155	0.0155246
HUN1	0.0141053	0.0194666	0.0114838	0.0166923
HUN2	0.0204606	0.0207141	0.0154955	0.0162625	0.0146977
FIN	0.0152932	0.0143147	0.011252	0.0164926	0.0148087	0.0126873
NED	0.0180375	0.0165889	0.0163179	0.0148226	0.0167925	0.0137713	0.0177437
POL	0.0123852	0.0139182	0.0119725	0.0129626	0.0165212	0.011483	0.0165634	0.0133655
FRA-1	0.0171101	0.0171984	0.0158164	0.0171864	0.0187152	0.015599	0.0175052	0.0181496	0.021532
FRA-2	0.0138528	0.0159088	0.0192817	0.018105	0.0219152	0.0168108	0.0187724	0.0166563	0.0214469	0.0180845
FRA-3	0.0187665	0.0179756	0.0136085	0.0285322	0.0208201	0.0201821	0.017324	0.0128367	0.0207974	0.025778	0.0212686
[truncated: 55 more columns]
